# Supplementary material for: Dissimilarity between living and dead benthic foraminiferal assemblages in the Aveiro Continental Shelf (Portugal)
Source: PLoS One. 2019 Jan 30;14(1):e0209066. doi: 10.1371/journal.pone.0209066 (PMC6353080; doi:10.1371/journal.pone.0209066)
Supplement: S1 Table — Total Organic Matter (%: TOM) and Sediments Granulometry Description. Legend: SMGS—Sediment Mean Grain size. Data from Martins et al. [58]. (XLSX) [file pone.0209066.s001.xlsx]

## Sheet: Supplement 1
Samples Location. Total Organic Matter (%: TOM) and Sediments Granulometry Description. Legend: SMGS - Sediment Mean Grain size
Data from Martins et al. (2016)
Stations	X	Y	Latitude N	Longitude W	Depth (m)	TOM (%)	SMGS (μm)	Granulometrie
A1-2	143971	406464	40º37.591	8º47.636	15	1.629	108	Very Fine Sand
A1-3	142138	406509	40º37.597	8º48.937	23.2	1.137	128	Fine sand
A1-4	140329	406647	40º37.663	8º50.209	33.2	0.439	933	Coarse sand
A1-5	138307	406571	40º37.618	8º51.644	36.3	0.42	732	Coarse sand
A 1-6	136544	406555	40º37.606	8º52.893	41	0.39	1624	Very coarse sand
A 1-7	134758	406632	40º37.640	8º54.168	45.7	0.4	1414	Very Coarse sand
A 1-8	132878	406587	40º37.608	8º55.504	50.6	0.61	1681	Very Coarse sand
A 2-1	146335	408329	40º38.605	8º45.969	10.1	0.826	120	Very fine sand
A 2-2	144455	408342	40º38.602	8º47.307	16.3	1.033	118	Very fine sand
A 2-3	142646	408418	40º38.626	8º48.576	23.5	0.896	170	Fine sand
A 2-4	140672	408372	40º38.607	8º49.975	32.2	0.43	392	Medium sand
A 2-5	138816	408417	40º38.612	8º51.297	36.8	0.47	933	Coarse sand
A 2-6	136937	408495	40º38.656	8º52.632	40.6	0.572	1741	Very coarse sand
A 2-7	135079	408356	40º38.574	8º53.958	44.6	0.7	1569	Very Coarse sand
A 2-8	133294	408403	40º38.577	8º55.224	48.5	0.904	933	Coarse sand
A 3-1	146724	410177	40º39.602	8º45.707	11.2	1.333	116	Very fine sand
A 3-2	146255	410242	40º39.631	8º46.040	14.3	1.139	108	Very fine sand
A 3-3	142943	410328	40º39.661	8º48.378	22.5	0.676	270	Medium sand
A 3-4	141181	410311	40º39.657	8º49.626	29.6	1.057	757	Coarse sand
A 3-5	139301	410295	40º39.635	8º50.970	35	0.5	994	Coarse sand
A 3-6	137375	410280	40º39.623	8º52.331	38.6	0.641	1757	Very Coarse sand
A 3-7	135543	410327	40º39.628	8º53.636	42.4	0.5	1840	Very Coarse sand
A 3-8	133827	410219	40º39.561	8º54.843	46.3	0.566	1624	Very Coarse sand
B1-1	130333	408461	40º38.595	8º57.315	57	1.465	1515	Very Coarse sand
B 1-2	122719	408475	40º38.566	9º02.709	79.2	0.802	1624	Coarse sand
B 1-3	115341	408555	40º38.570	9º07.955	101.8	1.352	843	Coarse sand
B 1-4	107940	408704	40º38.596	9º13.196	132.2	4.213	1440	Coarse sand
B 1-5	100816	408487	40º38.426	9º18.250	161.7	3.062	966	Medium sand
B2-1	142974	399068	40º33.575	8º48.301	15.1	0.744	150	Fine sand
B2-2	135891	398909	40º33.465	8º53.319	39.9	0.358	1360	Very coarse sand
B 2-3	128127	399011	40º33.486	8º58.824	60.1	0.705	1450	Very coarse sand
B 2-4	120670	399241	40º33.573	9º04.104	78	1.289	1770	Very coarse sand
B 2-5	113396	398951	40º33.373	9º09.252	94.9	0.758	970	Coarse sand
B 2-6	106014	399504	40º33.615	9º14.484	131	2.529	1220	Very coarse sand
B 2-7	98924.8	399041	40º33.318	9º19.508	155.4	2.566	490	Medium sand
B 3-1	147057	417300	40º43.458	8º45.508	14	0.991	110	Very fine sand
B 3-2	139547	417420	40º43.485	8º50.836	35.4	0.584	1450	Very coarse sand
B 3-4	124950	417615	40º43.516	9º01.197	71.1	0.779	1310	Very coarse sand
B 3-6	110028	418151	40º43.717	9º11.799	134	0.98	1300	Very coarse sand
B 3-7	102560	417875	40º43.524	9º17.096	190	2.831	170	Fine sand
B 4-1	148743	426975	40º48.687	8º44.342	16.3	0.2	400	Medium sand
B 4-2	142176	426407	40º48.358	8º49.024	35.1	0.424	790	Coarse sand
B 4-3	134418	426626	40º48.432	8º54.541	47	0.334	820	Coarse sand
B 4-4	127232	425305	40º47.675	8º59.640	68.2	0.85	620	Very coarse sand
Max.					190	4.213	1840
Min.					10.1	0.2	108
