# Supplementary material for: Dissimilarity between living and dead benthic foraminiferal assemblages in the Aveiro Continental Shelf (Portugal)
Source: PLoS One. 2019 Jan 30;14(1):e0209066. doi: 10.1371/journal.pone.0209066 (PMC6353080; doi:10.1371/journal.pone.0209066)
Supplement: S2 Table — (XLSX) [file pone.0209066.s002.xlsx]

## Sheet: Supplement 2
SM 2 - Density of living and dead foraminifera (n.º / 10 cm3 of sediment) in the studied samples (SM 1).
Transects	A1-2 D	A1-3 D	A1-3 L	A1-4 D	A1-4 L	A1-5 D	A1-5 L	A 1-6 D	A 1-6 L	A 1-7 D	A 1-7 L	A 1-8 D	A 1-8 L	A 2-1 D	A 2-2 D	A 2-3 D	A 2-3 L	A 2-4 D	A 2-4 L	A 2-5 D	A 2-5 L	A 2-6 D	A 2-6 L	A 2-7 D	A 2-7 L	A 2-8 D	A 2-8 L	A 3-1 D	A 3-1 L	A 3-2 D	A 3-3 D	A 3-3 L	A 3-4 D	A 3-4 L	A 3-5 D	A 3-5 L	A 3-6 D	A 3-6 L	A 3-7 D	A 3-7 L	A 3-8 D	A 3-8 L	B1-1 (1)-236 D	B1-1 (1)-236 L	B1-1 (2)-237 D	B1-1 (2)-237 L	B 1-2 D	B 1-2 L	B 1-3 D
Ammoglobigerina pygmaea (Höglund, 1947)	0	0	0	2	1	1	1	6	0	2	0	1	0	0	0	0	0	2	0	6	0	5	0	2	0	3	0	0	0	0	0	0	0	0	0	0	0	0	0	0	0	0	0	0	0	1	0	1	0
Ammonia beccarii (Linnaeus, 1758)	20	4	0	0	0	0	0	0	0	0	0	1	1	3	10	9	0	1	0	0	0	0	0	1	0	0	0	13	0	13	1	0	0	0	0	0	1	0	0	0	1	1	2	0	0	0	2	2	2
Amphicoryna candei (d'Orbigny, 1839)	0	0	0	0	0	0	0	0	0	0	0	0	0	0	0	0	0	0	0	0	0	0	0	0	0	0	0	0	0	0	0	0	0	0	0	0	0	0	0	0	0	0	0	0	0	0	0	0	3
Amphicoryna hirsuta f. sublineata (Brady, 1884)	0	0	0	0	0	0	0	0	0	0	0	0	0	0	0	0	0	0	0	0	0	0	0	0	0	0	0	0	0	0	0	0	0	0	0	0	0	0	0	0	0	0	0	0	0	0	0	0	1
Amphicoryna scalaris (Batsch, 1791)	0	0	0	0	0	0	0	0	0	0	0	0	0	0	0	0	0	0	0	0	0	0	0	0	0	0	0	0	0	0	0	0	0	0	0	0	0	0	0	0	0	0	0	0	0	0	0	0	2
Astacolus crepidulus (Fichtel & Moll, 1798)	0	0	0	0	0	0	0	0	0	0	0	0	0	0	0	0	0	0	0	0	0	0	0	0	0	0	0	0	0	0	0	0	0	0	0	0	0	0	0	0	0	0	0	0	0	0	0	0	0
Astacolus hyalacrulus Loeblich & Tappan, 1953	0	0	0	0	0	0	0	0	0	0	0	0	0	0	0	0	0	0	0	0	0	0	0	0	0	0	0	0	0	0	0	0	0	0	0	0	0	2	0	0	0	0	0	0	0	0	0	0	0
Asterotrochammina sp. Bermúdez & Seiglie, 1963	0	0	0	0	0	0	0	0	0	0	0	0	0	0	0	0	0	0	0	0	0	0	0	0	0	0	0	0	0	0	0	0	0	0	0	0	3	0	0	0	0	0	0	0	0	0	0	0	0
Bigenerina (Bigenerina) nodosaria d'Orbigny, 1826	0	0	0	0	0	0	0	0	0	0	0	0	0	0	0	0	0	0	0	0	0	0	0	0	0	0	0	0	0	0	0	0	0	0	0	0	0	0	0	0	0	0	0	0	0	0	0	0	0
Bolivina catanensis Seguenza, 1862	0	0	0	0	0	0	0	0	0	0	0	0	0	0	0	0	0	0	0	0	0	0	0	0	0	0	0	0	2	0	4	3	5	1	3	2	3	3	0	6	16	29	0	0	0	0	0	0	0
Bolivina difformis(Williamson, 1858)	0	1	0	0	0	0	0	0	0	0	0	0	0	0	0	0	0	0	0	0	0	0	0	0	0	0	0	0	0	0	0	0	0	0	0	0	1	0	0	0	0	0	0	0	0	0	0	0	0
Bolivina dilatata Reuss, 1850	0	0	0	0	0	1	0	0	0	0	0	0	0	0	0	0	0	1	0	0	0	0	0	0	0	3	2	1	4	0	0	0	0	1	0	0	0	1	0	0	0	0	0	0	1	0	2	0	5
Bolivina oceanica Cushman, 1933	0	0	0	0	0	0	0	0	0	0	1	0	0	0	0	0	0	0	0	0	0	2	0	0	1	0	0	0	0	0	0	0	0	0	0	0	0	0	0	0	0	0	0	0	2	0	0	0	0
Bolivina ordinaria Phleger & Parker, 1952	1	0	0	26	12	30	2	40	1	9	6	16	23	0	1	9	4	17	10	42	10	33	18	43	23	10	5	0	0	1	4	5	13	2	13	9	3	2	1	16	19	22	18	1	31	1	2	1	19
Bolivina pseudoplicata Heron-Allen & Earland, 1930	0	2	0	26	45	64	0	0	13	6	7	11	4	0	0	6	0	47	34	49	48	13	9	37	32	5	0	4	1	1	27	29	91	60	11	11	12	2	1	7	2	4	2	0	10	0	0	1	0
Bolivina spathulata (Williamson, 1858)	1	0	0	0	0	0	0	1	0	0	0	0	0	0	0	1	0	0	0	0	0	0	0	0	0	1	0	0	0	0	0	0	0	0	0	0	0	0	0	0	0	0	0	0	0	0	1	0	46
Bolivina spp.	0	0	0	0	0	3	0	1	0	2	0	0	0	0	0	2	0	1	0	2	0	1	1	0	0	0	0	0	0	0	0	0	13	4	0	2	0	0	0	3	0	0	1	0	0	0	0	1	4
Bolivina striatula Cushman, 1922	0	0	0	0	0	3	0	1	0	1	0	0	1	0	1	0	0	0	0	0	0	2	2	0	0	0	0	0	0	0	0	0	0	0	0	1	0	0	0	0	0	3	0	0	0	0	1	0	17
Bolivinella seminuda (Cushman, 1911)	0	0	0	0	0	0	0	1	0	0	0	0	0	0	0	0	0	0	0	1	0	0	1	0	0	0	0	0	0	0	0	0	0	0	0	0	0	0	0	0	0	0	2	0	0	0	0	0	0
Bolivinellina pseudopunctata (Höglund, 1947)	0	0	0	0	0	0	0	0	0	0	0	0	0	0	0	0	0	0	0	0	0	0	0	0	0	0	0	0	0	0	0	0	0	0	0	0	3	0	0	0	0	0	0	0	0	0	0	0	0
Bolivinita quadrilatera (Schwager, 1866)	0	0	0	0	0	0	0	0	0	0	0	0	0	0	0	0	0	0	0	0	0	0	0	0	0	0	0	0	0	0	0	0	0	0	0	0	0	0	0	0	0	0	0	0	0	0	0	0	0
Brizalina subspinescens (Cushman, 1922)	0	0	0	0	0	0	0	0	0	0	0	0	0	0	0	0	0	0	0	0	0	0	0	0	0	0	0	0	0	0	0	0	4	2	3	1	3	0	0	1	2	5	0	0	0	0	0	0	0
Bulimina elongata d'Orbigny, 1846	21	19	0	4	1	17	1	3	0	3	1	6	0	0	10	13	0	1	0	4	3	6	1	3	6	18	1	18	0	8	6	0	0	1	0	1	6	0	0	1	5	2	15	0	22	0	10	3	50
Bulimina marginata d'Orbigny, 1826	1	0	0	0	0	0	0	0	0	0	0	0	0	0	0	0	0	0	0	1	0	0	0	0	0	0	0	0	0	0	0	0	0	0	0	0	0	0	0	0	0	0	0	0	0	0	0	0	24
Bulimina sp.	0	0	0	0	0	0	0	0	0	0	0	0	0	0	0	0	0	0	0	0	0	0	0	0	0	0	0	0	0	0	0	0	0	0	0	0	0	0	0	0	0	0	0	0	0	0	0	0	0
Bulimina striata d'Orbigny in Guérin-Méneville, 1832	0	0	0	0	0	0	0	0	0	0	0	0	0	0	0	0	0	0	0	0	0	0	0	0	0	0	0	0	0	0	1	1	0	0	0	1	0	0	0	1	2	1	0	0	0	0	0	0	5
Cancris auricula (Fichtel & Moll, 1798)	0	0	0	0	0	0	0	0	0	0	0	0	0	0	0	0	0	0	0	0	0	0	0	0	0	0	0	0	0	0	0	0	0	0	0	0	0	0	0	0	0	0	1	0	0	0	2	0	4
Cancris oblongus (Williamson, 1858)	0	0	0	0	0	0	0	0	0	0	0	0	0	0	0	0	0	0	0	0	0	0	0	0	0	0	0	0	0	0	0	0	0	0	0	0	0	0	0	0	2	0	0	0	0	0	0	0	6
Cassidulina / Globocassidulina spp.	0	0	0	2	0	0	11	0	0	0	0	0	0	0	2	0	0	0	0	6	0	1	0	0	0	0	0	0	0	0	0	0	1	0	0	3	0	0	2	0	0	2	2	0	1	0	1	3	1
Cassidulina laevigata d'Orbigny, 1826 /Cassidulina carinata Silvestri, 1896	0	2	0	2	0	2	0	0	0	0	0	1	0	0	0	1	0	0	0	1	0	0	0	1	0	1	0	0	0	1	0	0	0	0	0	0	0	0	0	0	1	0	3	0	1	0	7	0	152
Cibicides / Cibicidoides spp.	2	2	1	0	4	2	0	0	0	0	0	1	3	0	0	0	0	0	0	3	5	0	3	0	0	2	3	12	0	12	3	0	1	0	1	0	6	1	0	0	0	0	12	0	5	0	2	0	2
Cibicides refulgens Montfort, 1808	0	0	0	0	0	0	0	0	0	0	0	0	0	0	0	0	0	0	0	0	0	0	0	0	0	0	0	0	0	0	1	0	0	0	0	0	0	0	0	0	0	0	0	0	0	0	0	0	0
Cibicidoides lobatulus (Walker & Jacob, 1878)	12	75	0	11	9	24	4	7	0	16	5	50	31	2	62	82	0	9	23	1	6	8	5	10	7	64	5	78	1	46	11	0	3	3	5	4	26	1	3	6	21	20	39	0	59	0	33	48	2
Cibicidoides pseudoungeriana (Cushman, 1922)	25	52	0	0	0	0	0	5	0	8	0	6	0	1	71	1	0	0	0	5	0	0	0	0	0	26	0	0	0	66	42	0	0	0	0	0	25	1	0	0	12	0	36	0	10	0	10	2	1
Cibicidoides ungerianus (d'Orbigny, 1846)	133	56	0	15	10	31	0	10	0	31	6	13	4	2	67	21	0	1	3	23	0	17	5	9	1	28	1	69	0	76	21	1	3	2	0	2	13	2	0	0	4	7	65	0	55	0	4	35	11
Cornuspira incerta (d'Orbigny, 1839)	0	0	0	0	0	0	0	0	0	0	0	0	0	0	0	0	0	0	0	0	0	0	0	0	0	0	0	0	0	0	3	0	0	0	0	0	1	0	0	0	0	0	0	0	0	0	0	0	0
Cornuspira involvens (Reuss, 1850)	0	0	0	0	0	0	0	2	0	0	0	0	0	0	0	0	0	0	0	0	0	0	0	0	0	1	0	0	0	0	0	0	0	0	0	0	0	0	0	0	0	0	0	0	0	0	0	0	0
Cribroelphidium excavatum (Terquem, 1875)	1	4	0	0	0	0	0	0	0	2	0	0	0	0	4	4	0	2	1	0	0	0	0	1	0	0	0	0	0	0	0	0	0	0	2	2	4	0	0	0	0	3	0	0	0	0	0	0	0
Cribroelphidium gerthi (van Voorthuysen, 1957)	1	4	0	11	3	7	0	7	0	5	0	3	0	0	3	7	0	6	3	5	0	4	0	7	0	2	1	15	0	3	1	0	4	2	0	0	0	0	0	0	5	0	5	0	5	0	0	8	6
Cribrostomoides jeffreysii (Williamson, 1858)	0	0	0	155	68	50	0	55	0	23	4	35	8	0	0	0	0	44	27	65	0	22	10	57	58	34	4	0	0	0	4	12	93	15	24	10	25	9	8	9	23	14	14	0	16	1	1	3	0
Cribrostomoides spp.	0	0	0	0	0	0	0	0	0	0	0	0	1	0	0	0	0	0	0	0	0	0	0	0	0	1	0	0	0	0	0	0	0	0	0	0	0	0	1	0	0	0	0	0	0	0	0	0	0
Cribrostomoides subglobosus (Cushman, 1910)	0	0	0	0	0	0	0	0	0	0	0	0	0	0	0	0	0	0	0	0	0	0	0	0	0	0	0	0	0	0	0	0	0	0	0	0	0	0	0	0	0	0	0	0	0	0	0	0	0
Cristellaria (Robulina) tangentialis Reuss, 1866	0	0	0	0	0	1	0	0	0	0	0	0	0	0	0	0	0	0	0	0	0	0	0	0	0	0	0	0	0	0	0	0	0	0	0	0	0	0	0	0	0	0	0	0	0	0	0	0	0
Deuterammina rotaliformis (Heron-Allen & Earland, 1911)	0	0	0	1	0	0	1	1	0	2	0	0	0	0	0	0	0	1	0	0	0	6	1	2	0	0	0	0	0	0	4	0	3	0	1	4	1	0	2	2	0	0	0	0	0	0	0	0	0
Deuterammina spp.	0	0	0	0	0	0	0	0	0	0	0	0	0	0	0	0	0	0	0	0	0	0	0	0	0	0	0	0	0	0	1	0	1	0	0	0	0	0	0	0	0	0	0	0	0	0	0	0	0
Discorbinella bertheloti (d'Orbigny, 1839)	0	0	0	0	0	0	0	0	0	0	0	0	0	0	0	0	0	0	0	0	0	0	0	0	0	0	0	0	0	0	0	0	0	0	0	0	0	0	0	0	0	0	2	0	0	0	3	11	0
Discorbis parkeri Natland, 1950	0	0	0	2	0	2	0	6	0	2	1	6	1	0	0	0	0	3	0	7	0	1	2	2	1	2	1	2	0	0	0	0	7	0	11	1	4	0	2	1	0	0	0	0	1	0	0	0	0
Discorbis spp.	0	0	0	4	3	0	0	0	0	0	0	0	0	0	0	0	0	2	0	0	0	0	0	0	0	1	0	6	0	0	0	0	1	0	0	0	2	0	2	6	0	0	2	0	8	0	2	0	0
Dyocibicides biserialis Cushman & Valentine, 1930	0	0	0	0	0	0	0	0	0	0	0	0	0	0	0	0	0	0	0	0	0	0	0	0	0	0	0	0	1	1	0	0	0	4	5	1	1	2	0	0	0	4	0	0	0	0	0	0	0
Eilohedra vitrea (Parker, 1953)	0	0	0	1	6	2	0	1	0	1	4	1	0	0	0	0	0	0	0	2	0	0	0	1	2	2	0	0	0	0	0	0	0	2	0	1	1	0	1	0	0	0	0	0	5	0	0	0	0
Elphidium advenum (Cushman, 1922)	0	0	0	0	0	0	0	0	0	0	0	0	0	0	0	0	0	0	0	0	0	0	0	0	0	0	0	0	0	0	0	0	0	0	0	0	0	0	0	0	0	0	0	0	0	0	0	0	0
Elphidium complanatum (d'Orbigny, 1839)	6	2	0	0	0	1	0	0	0	0	0	0	0	0	5	1	0	0	0	0	0	0	0	0	0	0	0	7	0	4	0	0	0	0	0	0	1	0	0	0	0	0	1	0	0	0	0	0	0
Elphidium crispum (Linnaeus, 1758)	0	0	0	0	0	0	0	0	0	1	0	1	0	2	2	0	0	0	0	0	0	0	0	0	0	1	0	0	0	0	0	0	0	0	0	0	1	0	0	0	2	0	2	0	3	0	17	0	0
Elphidium discoidale (d'Orbigny, 1839)	5	3	0	0	0	0	0	0	0	0	0	0	0	0	0	0	0	0	0	0	0	0	0	0	0	0	0	0	0	0	0	0	0	0	0	0	0	0	0	0	0	0	0	0	2	0	0	0	0
Elphidium fichtelianum (d'Orbigny, 1846)	0	0	0	0	0	0	0	0	0	0	0	0	0	0	0	0	0	0	0	0	0	0	0	0	0	0	0	0	0	0	0	0	0	0	0	0	0	0	0	0	0	0	1	0	1	0	2	3	0
Elphidium macellum (Fichtel & Moll, 1798)	0	1	0	0	0	0	0	0	0	0	0	0	0	1	0	1	0	0	0	0	0	0	0	0	0	0	0	0	0	1	0	0	0	0	0	0	0	0	0	0	0	0	0	0	2	0	0	0	0
Elphidium pulvereum Todd, 1958	0	0	0	0	0	0	0	0	0	0	0	0	0	0	1	1	0	0	0	0	0	0	0	0	0	0	0	0	0	0	0	0	0	0	0	0	0	0	0	0	0	0	0	0	0	0	0	0	0
Elphidium spp.	4	0	0	0	0	0	0	1	0	2	0	0	0	0	1	0	0	1	0	0	0	0	0	0	0	0	0	2	0	1	0	0	0	0	0	3	0	0	0	0	0	0	0	0	0	0	0	0	0
Evolvocassidulina bradyi (Norman, 1881)	0	0	0	0	0	0	0	0	0	0	0	0	0	0	0	0	0	0	0	0	0	0	0	0	0	0	0	0	0	0	0	0	0	0	0	0	0	0	0	0	0	0	0	0	0	0	0	0	0
Favolagena digitalis (Heron-Allen & Earland, 1932)	0	0	0	0	0	0	0	0	0	0	0	0	0	0	0	0	0	0	0	0	0	0	0	0	0	0	0	0	0	0	0	0	0	0	0	0	0	0	0	0	0	0	0	0	0	0	0	0	0
Favulina hexagona (Williamson, 1848)	0	0	0	0	0	0	0	0	0	0	0	0	0	0	0	0	0	0	0	0	0	0	0	0	0	0	0	0	0	0	0	0	0	0	0	0	0	0	0	0	0	0	0	0	0	0	0	0	0
Favulina melo (d'Orbigny, 1839)	0	0	0	0	0	0	0	0	0	0	0	0	0	0	0	0	0	0	0	0	0	0	0	0	0	0	0	0	0	0	0	0	0	0	0	0	0	0	0	0	0	0	0	0	0	0	0	0	0
Fissurina annectens (Burrows & Holland, 1895)	0	2	0	0	0	0	0	2	0	0	0	0	0	0	1	0	0	0	1	0	0	1	0	1	0	0	0	1	0	1	0	0	0	0	0	1	0	0	0	1	0	0	1	0	2	0	0	0	1
Fissurina elliptica Seguenza, 1862	0	0	0	0	0	0	0	0	0	0	0	0	0	0	0	0	0	0	0	1	0	0	0	0	1	0	0	0	0	0	0	0	0	0	0	0	0	0	0	0	0	0	0	0	1	0	0	0	0
Fissurina globosocaudata Albani & Yassini, 1989	0	0	0	0	0	0	0	0	0	0	0	0	0	0	0	0	0	0	0	0	0	0	0	0	0	0	0	0	0	0	0	0	0	0	0	0	0	0	0	0	0	0	0	0	0	0	0	0	0
Fissurina laevigata Reuss, 1850	0	0	0	0	0	0	0	0	0	0	0	0	0	0	0	0	0	0	0	0	0	0	0	0	0	0	0	0	0	0	0	0	0	0	0	0	0	0	0	0	0	0	0	0	0	0	0	0	0
Fissurina lucida (Williamson, 1848)	0	0	0	0	0	1	0	0	0	0	0	0	0	0	0	2	0	1	0	0	0	0	0	1	0	0	0	0	0	1	0	0	0	0	0	0	0	0	0	0	0	0	0	0	1	0	0	0	0
Fissurina marginata (Montagu, 1803)	0	1	0	0	0	0	0	2	0	0	0	0	0	0	0	0	0	0	3	7	0	1	2	0	2	0	1	2	0	1	1	0	2	0	0	0	1	2	1	1	0	0	0	0	5	0	0	0	0
Fissurina orbignyana Seguenza, 1862	0	0	0	0	0	0	0	0	0	0	0	0	0	0	0	0	0	0	0	0	0	0	0	0	1	1	0	0	0	0	0	0	0	0	0	0	0	0	0	0	0	0	0	0	0	0	0	0	3
Fissurina quadrata (Williamson, 1858)	0	0	0	0	0	1	0	0	0	0	0	1	0	0	0	0	0	0	0	0	0	0	1	0	1	0	0	0	0	0	0	0	0	0	0	0	0	0	0	0	0	0	0	0	0	0	0	0	0
Fissurina semimarginata (Reuss, 1870)	0	0	0	0	0	0	0	0	0	0	0	0	0	0	0	0	0	0	0	0	0	0	0	0	0	0	0	0	0	0	0	0	0	0	0	0	0	0	0	0	0	0	0	0	1	0	0	0	0
Fissurina spp.	0	0	0	1	0	0	0	0	0	0	0	0	0	0	0	0	0	0	0	0	0	0	0	0	0	0	0	0	0	0	0	0	0	0	1	0	0	0	0	0	0	0	0	0	0	0	0	0	0
Fursenkoina sp.	0	0	0	0	0	0	0	0	0	0	0	0	0	0	0	0	0	0	0	0	0	0	0	0	0	0	0	0	0	0	0	0	0	0	0	0	0	0	0	0	0	1	0	0	0	0	0	0	0
Gavelinopsis praegeri (Heron-Allen & Earland, 1913)	8	4	0	4	0	4	0	0	0	4	0	3	1	0	15	9	0	0	0	2	0	3	0	5	0	10	2	17	1	18	5	0	0	2	0	0	5	0	1	0	0	0	33	0	11	0	2	4	3
Glabratella millettii (Wright, 1911)	0	0	0	3	0	0	0	0	0	0	0	0	0	0	0	0	0	0	0	0	0	0	0	0	0	0	0	0	0	0	0	0	0	0	0	0	0	0	0	0	0	0	0	0	0	0	0	0	0
Glabratella spp.	0	0	0	3	0	2	0	1	2	0	1	5	0	0	0	0	0	0	0	5	1	0	0	1	4	0	0	0	0	0	2	0	0	0	0	2	0	4	0	4	1	1	0	0	5	0	0	0	0
Globobulimina affinis (d'Orbigny, 1839)	0	0	0	0	0	0	0	0	0	0	0	0	0	0	0	0	0	0	0	0	0	0	0	0	0	0	0	0	0	0	0	0	0	0	0	0	0	0	0	0	0	0	0	0	0	0	0	0	0
Globobulimina auriculata (Bailey, 1894)	0	0	0	0	0	0	0	0	0	0	0	0	0	0	0	0	0	0	0	0	0	0	0	0	0	0	0	0	0	0	0	0	0	0	0	0	0	0	0	0	0	0	0	0	0	0	0	0	0
Globobulimina glabra Cushman & Parker, 1947	0	0	0	0	0	0	0	0	0	0	0	0	0	0	0	0	0	0	0	0	0	0	0	0	0	0	0	0	0	0	0	0	0	0	0	0	0	0	0	0	0	0	0	0	0	0	0	0	0
Globocassidulina crassa subsp. rossensis Kennett, 1967	42	45	0	3	2	28	1	10	1	18	5	17	6	0	18	34	0	5	2	11	0	2	5	8	7	26	0	21	0	9	0	0	0	0	0	1	6	0	0	1	15	13	79	0	57	0	7	32	1
Globocassidulina crassa (d'Orbigny, 1839)	0	0	0	0	0	0	0	0	0	0	0	0	0	0	0	0	0	0	0	0	0	0	0	0	0	0	0	17	0	5	1	0	1	1	0	1	2	0	0	3	7	9	0	0	0	0	0	0	0
Globocassidulina minuta (Cushman, 1933)	0	0	0	1	2	0	0	2	0	4	0	6	0	0	1	4	0	0	4	9	0	2	1	6	7	0	1	4	0	4	1	1	1	1	0	0	0	0	0	2	2	1	0	0	3	0	0	0	8
Globocassidulina subglobosa (Brady, 1881)	1	0	0	4	1	11	0	6	0	1	1	1	5	0	0	0	0	0	0	6	0	2	0	7	11	0	0	5	0	2	2	3	2	0	0	4	6	0	2	7	2	3	0	0	6	0	3	0	2
Globofissurella pattersoni Clark, 1995	0	0	0	0	0	0	0	0	0	0	0	0	0	0	0	0	0	0	0	0	0	0	0	0	0	0	0	0	0	0	0	0	0	0	0	0	0	0	0	0	0	0	0	0	0	0	0	0	0
Globulina inaequalis Reuss, 1850	0	0	0	0	0	0	0	0	0	0	0	0	0	0	0	0	0	0	0	0	0	0	0	0	0	0	0	0	0	0	0	0	0	0	0	0	0	0	0	0	0	0	0	0	0	0	0	0	1
Glomospira gordialis (Jones & Parker, 1860)	0	0	0	3	0	1	0	7	0	3	0	15	3	0	0	0	0	7	0	4	3	4	0	3	0	4	5	0	0	0	0	0	3	1	3	0	2	3	2	2	0	1	0	0	0	1	2	1	0
Gyroidina altiformis Stewart & Stewart, 1930	0	0	0	0	0	0	0	0	0	0	0	0	0	0	0	0	0	0	0	0	0	0	0	0	0	0	0	0	0	0	0	0	0	0	0	0	0	0	0	0	0	0	0	0	0	0	0	0	0
Gyroidina orbicularis d'Orbigny in Parker, Jones & Brady, 1865	0	0	0	0	0	0	0	0	0	0	0	0	0	0	0	0	0	0	0	0	0	0	0	0	0	0	0	0	0	0	0	0	0	0	0	0	0	0	0	0	0	0	0	0	0	0	0	0	2
Gyroidina sp.	0	0	0	0	0	0	0	0	0	0	0	0	0	0	0	0	0	0	0	0	0	0	0	0	0	0	0	0	0	0	0	0	0	2	0	0	0	0	0	0	0	3	0	0	0	0	0	0	0
Gyroidina umbonata (Silvestri, 1898)	0	0	0	0	0	0	0	1	0	0	0	0	1	0	0	0	0	0	0	0	0	0	0	0	0	2	0	0	0	0	0	0	0	0	0	0	0	0	0	0	0	0	0	0	4	1	0	0	0
Hansenisca soldanii (d'Orbigny, 1826)	0	0	0	0	0	0	0	0	0	0	0	0	0	0	0	0	0	0	0	0	0	0	0	0	0	0	0	0	0	1	1	0	0	0	0	0	0	0	0	0	0	0	0	0	0	0	0	0	0
Hanzawaia boueana (d'Orbigny, 1846)	7	6	0	1	0	1	0	1	0	1	0	2	0	0	5	5	0	0	1	2	1	1	0	2	0	2	2	9	0	6	0	0	0	0	0	0	0	0	0	0	0	0	0	0	8	0	1	9	16
Hanzawaia sp.	0	0	0	0	0	0	0	0	0	0	0	0	0	0	0	0	0	0	0	0	0	0	0	0	0	0	0	0	0	0	0	0	0	0	0	0	0	0	0	0	0	0	0	0	0	0	0	0	0
Haynesina germanica (Ehrenberg, 1840)	23	1	0	0	0	0	0	0	0	0	0	0	0	0	2	6	0	0	0	0	0	0	0	0	0	0	0	9	0	0	0	0	0	0	0	0	0	0	0	0	0	0	0	0	0	0	0	0	0
Hoeglundina elegans (d'Orbigny, 1826)	0	0	0	0	0	0	0	0	0	0	0	0	0	0	0	0	0	0	0	0	0	0	0	0	0	0	0	0	0	0	0	0	0	0	0	0	0	0	0	0	0	0	0	0	0	0	0	0	0
Homalohedra williamsoni (Alcock, 1865)	0	0	0	0	0	0	0	0	0	0	0	0	0	0	0	0	0	0	0	0	0	0	0	0	0	0	0	0	0	0	0	0	0	0	0	0	0	0	0	0	0	0	0	0	0	0	0	0	0
Hyalinea balthica (Schröter in Gmelin, 1791)	0	0	0	0	0	0	0	0	0	0	0	0	0	0	0	0	0	0	0	0	0	0	0	0	0	0	0	0	0	0	0	0	0	0	0	0	0	0	0	0	0	0	0	0	0	0	0	0	0
Laevidentalina communis (d'Orbigny, 1826)	0	0	0	0	0	0	0	0	0	0	0	0	0	0	0	0	0	0	0	0	0	0	0	0	0	0	0	0	0	0	0	0	0	0	0	0	0	0	0	0	0	0	0	0	0	0	0	0	0
Laevidentalina subemaciata (Parr, 1950)	0	0	0	0	0	0	0	0	0	0	0	0	0	0	0	0	0	0	0	0	0	0	0	0	0	0	0	0	0	0	0	0	0	0	0	0	0	0	0	0	0	0	0	0	0	0	0	0	0
Lagena crenata Parker & Jones, 1865	0	0	0	0	0	0	0	0	0	0	0	0	0	0	0	0	0	0	0	0	0	0	0	0	0	0	0	0	0	0	0	0	0	0	0	0	0	0	0	0	0	0	0	0	0	0	0	0	0
Lagena hispidula Cushman, 1913	0	0	0	0	0	0	0	0	0	0	0	0	0	0	0	0	0	0	0	0	0	0	0	0	0	0	0	0	0	0	0	0	0	0	0	0	0	0	0	0	0	0	0	0	0	0	0	0	0
Lagena laevicostata Cushman & Gray, 1946	0	0	0	0	0	0	0	0	0	0	0	0	0	0	0	1	0	0	0	0	0	0	0	0	0	0	0	0	0	0	0	0	0	0	0	0	0	0	0	0	0	0	0	0	0	0	0	0	0
Lagena spicata Cushman & McCulloch, 1950	0	0	0	0	0	0	0	0	0	0	0	0	0	0	0	0	0	0	0	1	0	0	0	0	0	0	0	0	0	0	0	0	0	0	0	0	0	0	0	0	0	0	0	0	0	0	0	0	0
Lagena spp.	0	0	0	0	0	0	0	0	0	0	0	0	0	0	0	0	0	0	0	0	0	0	0	0	0	0	0	0	0	0	0	0	0	0	0	0	0	0	0	0	0	0	0	0	0	0	0	0	0
Lagenosolenia seguenziana (Fornasini, 1886)	0	0	0	0	0	0	0	0	0	0	0	0	0	0	0	0	0	0	0	0	0	0	0	0	0	0	0	0	0	0	0	0	0	0	0	0	0	0	0	0	0	0	0	0	0	0	0	0	0
Lamarckina haliotidea (Heron-Allen & Earland, 1911)	0	0	0	1	0	2	0	0	0	1	0	1	0	0	0	0	0	1	0	1	0	1	0	1	3	4	1	0	0	0	0	0	0	0	1	0	3	0	1	3	1	0	2	0	2	1	0	0	0
Laryngosigma hyalascidia Loeblich & Tappan, 1953	0	0	0	0	0	0	0	0	0	0	0	0	0	0	0	0	0	0	0	0	0	0	0	0	0	0	0	0	0	0	0	0	0	0	0	0	0	0	0	0	0	0	0	0	0	0	0	0	0
Laryngosigma lactea (Walker & Jacob, 1798)	0	0	0	0	0	0	0	0	0	0	0	0	0	0	0	0	0	0	0	0	0	0	0	0	0	0	0	0	0	0	0	0	0	0	0	0	0	0	0	0	0	0	0	0	0	0	0	0	0
Laryngosigma williamsoni (Terquem, 1878)	0	0	0	0	0	0	0	0	0	0	0	0	1	0	0	0	0	0	1	1	0	0	0	0	0	0	0	0	0	0	1	2	0	1	0	0	0	0	0	0	0	0	0	0	0	0	0	0	0
Lenticulina asterizans Parr, 1950	0	0	0	0	0	0	0	1	0	0	0	0	0	0	0	0	0	0	0	0	0	0	0	0	0	0	0	0	0	0	0	0	0	0	0	0	0	0	0	0	0	0	0	0	0	0	0	0	0
Lenticulina clericii (Fornasini, 1895)	0	0	0	0	0	0	0	0	0	0	0	0	0	0	0	0	0	0	0	0	0	0	0	0	0	0	0	0	0	0	1	0	0	0	0	0	0	0	0	0	0	0	0	0	0	0	0	0	0
Lenticulina convergens (Bornemann, 1855)	0	0	0	0	0	0	0	0	0	0	0	0	0	0	0	0	0	0	0	0	0	0	0	0	0	0	0	0	0	0	0	0	0	0	0	0	0	0	0	0	0	0	0	0	0	0	0	0	0
Lenticulina cultrata (Montfort, 1808)	0	0	0	0	0	0	0	0	0	0	0	0	0	0	0	0	0	0	0	0	0	0	0	0	0	0	0	0	0	0	0	0	0	0	0	0	0	0	0	0	0	0	0	0	0	0	0	0	0
Lenticulina gibba (d'Orbigny, 1839)	0	0	0	0	0	1	0	0	0	0	0	0	0	0	0	0	0	0	0	0	0	0	0	0	0	0	0	0	0	0	0	0	0	0	0	0	0	0	0	0	0	0	0	0	0	0	0	0	0
Lenticulina limbosa (Reuss, 1863)	0	0	0	0	0	0	0	0	0	0	0	0	0	0	0	0	0	0	0	0	0	0	0	0	0	0	0	0	0	0	0	0	0	0	0	0	0	0	0	0	0	0	0	0	0	0	1	0	0
Lenticulina orbicularis (d'Orbigny, 1826)	0	0	0	0	0	0	0	0	0	0	0	0	0	0	1	0	0	0	0	0	0	0	0	0	0	0	0	0	0	0	0	0	0	0	0	0	0	0	0	0	0	0	0	0	0	0	0	0	0
Lepidodeuterammina celtica (Brönnimann & Whittaker, 1990)	0	0	0	3	2	0	0	4	0	5	0	3	0	0	0	0	0	0	0	4	0	0	0	1	0	0	0	0	0	0	4	0	0	0	16	0	2	1	0	2	1	0	0	0	0	0	0	0	0
Lepidodeuterammina eddystonensis (Brönnimann & Whittaker, 1990)	0	0	0	0	0	0	0	7	0	3	0	7	0	0	0	0	0	8	0	0	0	0	0	0	0	0	0	0	0	0	0	0	4	0	1	1	0	3	1	3	0	0	0	0	3	0	0	0	0
Lepidodeuterammina ochracea (Williamson, 1858)	0	0	0	6	0	0	0	15	0	3	0	1	0	0	1	0	0	9	0	0	0	10	0	7	0	7	0	0	0	1	3	0	3	0	33	0	12	3	0	6	2	0	2	0	9	0	0	0	0
Lepidodeuterammina plymouthensis (Brönnimann & Whittaker, 1990)	0	0	0	6	0	4	0	12	0	3	0	8	0	0	0	0	0	7	0	0	0	2	0	0	0	10	0	0	0	0	0	0	0	0	0	0	0	0	0	0	0	0	0	0	1	0	0	0	0
Lepidoparatrochammina lepida (Brönnimann & Whittaker, 1986)	0	0	0	0	0	0	0	0	0	2	0	0	0	0	0	0	0	0	0	0	0	0	0	0	0	0	0	0	0	0	0	0	0	0	0	0	0	0	3	5	0	0	0	0	0	0	0	0	0
Marginulina bacheii Bailey, 1851	0	0	0	0	0	0	0	0	0	0	0	0	0	0	0	0	0	0	0	0	0	0	0	0	0	0	0	0	0	0	0	0	0	0	0	0	0	0	0	0	0	0	0	0	0	0	0	0	0
Marginulina similis d'Orbigny, 1846	0	0	0	0	0	0	0	0	0	0	0	0	0	0	0	0	0	0	0	0	0	0	0	0	0	0	0	0	0	0	0	0	0	0	0	0	0	0	0	0	0	0	0	0	0	0	0	0	0
Massilina laevigata (Cushman & Todd, 1944)	0	0	0	0	0	0	0	0	0	0	0	0	0	0	0	0	0	0	0	0	0	1	0	0	0	0	0	0	0	0	0	0	0	0	0	0	0	0	0	0	0	0	0	0	0	0	0	0	0
Massilina secans (d'Orbigny, 1826)	0	0	0	0	0	0	0	0	0	0	0	0	0	0	0	0	0	0	0	0	0	0	0	0	0	0	0	0	0	0	0	0	0	0	0	0	0	0	0	0	0	0	0	0	0	0	0	0	0
Melonis barleeanus (Williamson, 1858)	1	0	0	0	0	0	0	0	0	0	0	0	0	0	0	0	0	0	0	0	0	0	0	0	0	0	0	3	0	1	0	0	0	0	0	0	0	0	0	0	0	0	0	0	0	0	0	0	0
Melonis sp.	0	0	0	0	0	0	0	1	0	0	0	0	0	0	0	0	0	0	0	0	0	0	0	0	0	0	0	0	0	0	0	0	0	0	0	0	0	0	0	0	0	0	0	0	0	0	0	0	0
Miliolinella circularis (Bornemann, 1855)	0	0	0	4	0	0	0	0	0	0	0	2	0	0	3	3	0	0	0	0	0	2	0	2	0	0	0	1	0	0	1	0	0	0	2	0	2	0	2	0	0	0	3	0	4	0	0	0	0
Miliolinella lutea (d'Orbigny, 1839)	0	0	0	2	0	0	0	0	0	0	0	1	0	0	0	0	0	0	0	0	0	2	0	0	0	10	2	0	0	1	0	0	8	0	0	0	2	1	0	0	1	0	0	0	0	0	0	0	0
Miliolinella spp.	0	0	0	0	0	0	0	0	0	0	0	0	1	0	0	0	0	1	4	0	0	0	0	0	0	0	0	0	0	0	0	1	28	0	2	0	4	1	2	0	1	0	0	0	0	0	0	0	0
Miliolinella subrotunda (Montagu, 1803)	0	0	0	0	0	0	0	0	0	0	0	1	0	0	0	1	0	0	0	0	0	1	0	0	0	5	0	0	0	0	0	0	0	0	0	0	0	1	1	2	0	0	0	0	0	0	0	0	0
Neoconorbina sp.	0	0	0	0	0	0	0	0	0	0	0	0	0	0	0	0	0	0	0	0	0	0	0	0	0	0	0	0	0	0	0	0	0	0	0	0	0	0	0	1	0	0	0	0	0	0	0	0	0
Neoconorbina terquemi (Rzehak, 1888)	1	1	0	0	0	0	0	2	0	0	0	0	0	0	1	1	0	0	0	1	0	1	1	0	0	1	0	0	0	0	0	0	2	0	1	0	0	0	0	0	1	0	0	0	0	0	0	0	0
Neolenticulina peregrina (Schwager, 1866)	1	0	0	0	0	0	0	0	0	0	0	0	0	0	0	0	0	0	0	0	0	0	0	0	0	0	0	0	0	0	0	0	0	0	0	0	0	0	0	0	0	0	0	0	0	0	0	0	1
Nodulina dentaliniformis (Brady, 1881)	0	0	0	3	3	7	2	0	0	1	0	0	1	0	0	0	0	0	2	4	2	1	2	3	6	0	0	0	0	0	0	0	4	2	0	0	1	0	0	1	4	0	1	0	2	0	0	0	0
Nonion fabum (Fichtel & Moll, 1798)	2	0	0	0	0	0	0	0	0	0	0	0	0	0	4	0	0	0	0	0	0	0	0	0	0	0	0	0	0	0	0	0	0	0	0	0	0	0	0	0	0	0	1	0	0	0	4	1	19
Nonionella spp.	0	0	0	0	0	0	0	0	0	0	0	0	0	0	0	0	0	0	0	0	0	0	0	0	0	0	0	0	0	0	0	0	0	0	0	0	0	0	0	0	0	0	0	0	2	0	0	0	0
Nonionella stella Cushman & Moyer, 1930	0	0	0	0	0	0	0	0	0	0	0	0	0	0	0	1	0	0	0	0	0	0	0	0	0	0	0	0	0	0	0	0	0	0	0	0	1	3	0	0	0	1	0	0	0	0	0	0	0
Oolina apiopleura (Loeblich & Tappan, 1953)	0	0	0	0	0	0	0	0	0	0	0	0	0	0	0	0	0	0	0	0	0	0	0	0	0	0	0	0	0	0	0	0	0	0	0	0	0	0	0	0	0	0	0	0	0	0	0	0	0
Oolina compressa d'Orbigny, 1839	0	0	0	0	0	0	0	0	0	0	0	0	0	0	0	0	0	0	0	0	0	0	0	0	0	0	0	0	0	0	0	0	0	0	0	0	0	0	1	1	1	0	0	0	0	0	0	0	0
Oolina globosa (Montagu, 1803)	0	0	0	0	0	0	0	0	0	0	0	0	0	0	0	0	0	0	0	0	0	0	1	1	1	0	0	0	0	0	0	0	0	0	0	0	0	0	0	0	0	0	0	0	2	0	0	0	1
Oolina lineata (Williamson, 1848)	0	0	0	0	0	0	0	0	0	0	0	0	0	0	0	0	0	0	0	0	0	0	0	0	0	0	0	0	0	0	0	0	0	0	0	0	0	0	0	0	0	0	0	0	0	0	0	0	0
Oolina spp.	0	0	0	0	0	0	0	2	0	0	0	0	0	0	0	0	0	0	0	0	0	0	0	0	0	0	0	2	0	0	0	0	1	0	0	0	0	0	0	0	0	0	0	0	0	0	0	0	0
Oolina stelligera (Brady, 1881)	0	0	0	0	0	0	0	0	0	0	0	0	0	0	0	0	0	0	0	0	0	0	0	0	0	0	0	0	0	0	0	0	0	0	0	0	0	0	0	0	0	0	0	0	0	0	0	0	0
Oolina vilardeboana d'Orbigny, 1839	0	0	0	0	0	0	0	0	0	0	0	0	0	0	0	0	0	0	0	0	0	0	0	0	0	0	0	0	0	0	0	0	0	0	0	0	0	0	0	0	0	0	0	0	0	0	0	0	0
Palliolatella fasciata subsp. carinata (Sidebottom, 1906)	0	0	0	0	0	0	0	0	0	0	0	0	0	0	0	0	0	0	0	0	0	0	0	0	0	0	0	0	0	0	0	0	0	0	0	0	0	0	0	0	0	0	0	0	0	0	0	0	0
Palliolatella parri Yassini & Jones, 1995	0	0	0	1	0	0	0	0	0	0	0	0	0	0	0	0	0	0	0	0	0	0	0	0	0	0	0	0	0	0	0	0	0	0	0	0	0	0	0	0	0	0	0	0	0	0	0	0	0
Palliolatella sp.	0	0	0	0	0	0	0	0	0	0	0	0	0	0	0	0	0	0	0	0	0	0	0	0	0	0	0	0	0	1	0	0	0	0	0	0	0	0	0	0	0	0	0	0	0	0	0	0	0
Parafissurina abnormis Parr, 1950	0	0	0	0	0	1	0	1	0	0	0	0	0	0	0	0	0	0	0	0	0	0	0	1	0	0	0	0	0	0	0	0	0	0	0	0	0	0	0	0	0	0	0	0	0	0	0	0	0
Parafissurina inaequalabiata Yassini & Jones, 1995	0	0	0	0	0	0	0	0	0	0	0	0	0	0	0	0	0	0	0	0	0	0	0	0	0	0	0	0	0	0	0	0	0	0	0	0	0	0	0	0	0	0	0	0	0	0	0	0	0
Parafissurina lata (Wiesner, 1931)	1	1	0	0	0	0	0	0	0	0	0	0	0	0	0	0	0	0	0	0	0	0	0	0	1	0	0	0	0	0	0	0	2	0	0	1	0	0	0	0	0	0	0	0	0	0	0	0	0
Parafissurina pseudomarginata (Buchner, 1940)	0	0	0	0	0	0	0	0	0	0	0	0	0	0	0	0	0	0	0	0	0	0	0	0	0	0	0	0	0	0	0	0	0	0	0	0	0	0	0	0	0	0	0	0	0	0	0	0	0
Paratrochammina (Lepidoparatrochammina) harti Brönnimann & Whittaker, 1990	0	0	0	0	0	0	0	0	0	0	0	0	0	0	0	0	0	0	0	0	0	0	0	0	0	1	0	0	0	0	0	0	0	0	0	0	0	0	0	0	0	0	0	0	0	0	0	0	0
Paratrochammina (Lepidoparatrochammina) haynesi (Atkinson, 1969)	0	0	0	0	0	0	0	0	0	0	0	0	0	0	0	0	0	0	0	0	0	0	0	3	3	0	0	0	0	0	0	0	0	0	20	0	0	0	2	5	0	0	1	0	1	0	0	0	0
Paratrochammina bartrami (Hedley, Hurdle & Burdett, 1967)	0	0	0	2	0	0	0	7	0	3	0	0	0	0	0	0	0	32	0	6	0	11	0	0	0	0	0	0	0	0	15	8	1	0	3	0	2	0	0	0	0	0	2	0	0	0	0	0	0
Paratrochammina obliqua Brönnimann & Zaninetti, 1984	0	0	0	0	0	0	0	0	0	0	0	0	0	0	0	0	0	10	3	0	0	4	0	0	0	0	0	0	0	1	0	0	0	0	0	0	0	0	2	1	1	1	2	0	2	0	0	0	0
Patellina corrugata Williamson, 1858	0	0	0	0	0	0	0	0	0	0	0	0	0	0	0	0	0	0	0	0	0	0	0	0	0	0	0	0	0	0	0	0	3	0	0	0	0	0	0	0	0	0	0	0	0	0	0	0	0
Planodiscorbis rarescens (Brady, 1884)	0	0	0	0	0	0	0	0	0	0	0	0	0	0	0	0	0	0	0	0	0	0	0	0	0	0	0	0	0	0	0	0	0	0	0	0	0	0	0	0	0	0	0	0	0	0	1	2	0
Planorbulina mediterranensis d'Orbigny, 1826	16	32	0	33	91	44	42	39	4	60	88	8	58	0	7	98	3	21	4	32	32	14	94	20	50	71	31	34	1	4	3	9	13	9	6	16	23	19	8	96	11	76	41	1	64	1	0	7	2
Planularia patens (Brady, 1884)	0	0	0	0	0	0	0	0	0	0	0	0	0	0	0	0	0	0	0	0	0	0	0	0	0	0	0	0	0	0	0	0	0	0	0	0	0	0	0	0	0	0	0	0	0	0	0	0	0
Planulina spp.	0	0	0	0	0	0	0	0	0	0	0	0	0	0	0	0	0	0	0	0	0	0	0	0	0	0	0	0	0	0	0	0	0	0	0	1	0	0	0	1	0	0	0	0	0	0	0	0	0
Polymorphina pauperata Terquem, 1878	0	0	0	0	0	0	0	0	0	0	0	0	0	0	0	0	0	0	0	0	0	0	0	0	0	0	0	0	0	0	3	2	0	0	0	0	0	0	0	0	0	0	0	0	0	0	0	0	0
Portatrochammina murrayi Brönnimann & Zaninetti, 1984	0	0	0	0	0	0	0	0	0	0	0	0	0	0	0	0	0	0	0	0	0	0	0	0	0	0	0	0	0	0	0	0	0	0	2	5	0	1	1	2	3	2	0	0	0	0	0	0	0
Praeglobobulimina spinescens (Brady, 1884)	0	0	0	0	0	0	0	0	0	0	0	0	0	0	0	0	0	0	0	0	0	0	0	0	0	0	0	0	0	0	0	0	0	0	0	0	0	0	0	0	0	0	0	0	0	0	0	0	0
Procerolagena gracilis (Williamson, 1848)	0	0	0	0	0	0	0	0	0	0	0	0	0	0	0	0	0	0	0	0	0	0	0	0	0	0	0	0	0	0	0	0	0	0	0	0	0	0	0	0	0	0	0	0	0	0	0	0	0
Procerolagena setigera (Millett, 1901)	0	0	0	0	0	0	0	0	0	0	0	0	0	0	0	0	0	0	0	0	0	0	0	0	1	0	0	0	0	0	0	0	0	0	0	0	0	0	0	1	0	0	0	0	0	0	0	0	0
Protoglobobulimina pupoides (d'Orbigny, 1846)	0	0	0	0	0	0	0	0	0	0	0	0	0	0	0	0	0	0	0	0	0	0	0	1	0	0	0	0	0	0	0	0	0	0	0	0	0	0	0	0	0	0	0	0	0	0	0	0	3
Pullenia bulloides (d'Orbigny, 1846)	0	0	0	0	0	0	0	0	0	0	0	0	0	1	0	0	0	0	0	0	0	0	0	0	0	0	0	0	0	0	0	0	0	0	0	0	0	0	0	0	0	0	0	0	0	0	0	0	0
Pullenia quinqueloba (Reuss, 1851)	0	0	0	0	0	0	0	0	0	0	0	0	0	0	0	0	0	0	0	0	0	0	0	0	0	0	0	0	0	0	0	0	0	0	0	0	0	0	0	0	0	0	0	0	0	0	0	0	0
Pullenia salisburyi Stewart & Stewart, 1930	0	0	0	0	0	0	0	0	0	0	0	0	0	0	0	0	0	0	0	0	0	0	0	0	0	0	0	0	0	0	0	0	0	0	0	0	0	0	0	0	0	0	0	0	0	0	0	0	0
Pullenia subcarinata (d'Orbigny, 1839)	0	0	0	0	0	0	0	0	0	0	0	0	0	0	0	0	0	0	0	0	0	0	0	0	0	0	0	0	0	0	0	0	0	0	0	0	0	0	0	0	0	0	0	0	0	0	0	0	0
Pyrgo depressa (d'Orbigny, 1826)	0	0	0	0	0	0	0	0	0	0	0	0	0	0	0	0	0	0	0	0	0	0	0	0	0	0	0	0	0	0	0	0	0	0	0	0	0	0	0	0	0	0	0	0	0	0	0	0	0
Quinqueloculina akneriana d'Orbigny, 1846	0	2	0	0	0	2	0	1	0	0	0	0	0	0	0	1	0	1	0	0	0	0	0	1	0	4	0	0	0	0	2	0	0	0	0	0	1	0	0	0	0	0	3	0	5	0	1	0	0
Quinqueloculina atlantica Boltovskoy, 1957	0	0	0	0	0	0	0	0	0	0	0	0	0	0	0	0	0	0	0	0	0	0	0	0	0	0	0	1	0	0	0	0	0	0	0	0	0	0	0	0	0	0	0	0	0	0	0	0	0
Quinqueloculina auberiana d'Orbigny, 1839	0	0	0	0	0	0	0	0	0	0	0	0	0	0	0	0	0	0	0	0	0	0	0	0	0	0	0	0	0	0	0	0	0	0	0	0	0	0	0	0	0	0	0	0	0	0	0	0	0
Quinqueloculina costata d'Orbigny in Terquem, 1878	0	0	0	0	0	0	0	0	0	0	0	0	0	0	0	0	0	0	0	0	0	0	0	0	0	0	0	0	0	0	0	0	0	0	0	0	0	0	0	0	0	0	0	0	0	0	0	0	0
Quinqueloculina disparilis d'Orbigny in Schlumberger, 1893	0	0	0	0	0	0	0	0	0	0	0	0	0	0	0	1	0	0	0	1	0	0	0	0	0	0	0	0	0	0	0	0	0	0	0	0	0	0	0	0	0	0	0	0	0	0	0	0	0
Quinqueloculina laevigata d'Orbigny, 1839	0	0	0	0	0	0	0	0	0	0	0	0	0	0	0	0	0	0	0	0	0	0	0	0	0	0	0	0	0	0	0	0	1	0	0	0	0	0	0	0	0	0	0	0	0	0	0	0	0
Quinqueloculina lamarckiana d'Orbigny, 1839	0	0	0	0	0	0	0	0	0	0	0	0	0	0	0	1	0	0	0	0	0	0	0	0	0	0	0	0	0	0	0	0	0	0	0	0	0	0	0	0	0	0	0	0	0	0	0	0	0
Quinqueloculina lata Terquem, 1876	0	0	0	0	0	0	0	0	0	0	0	0	0	0	0	4	0	0	0	0	0	0	0	1	0	0	0	0	0	0	0	0	0	0	0	0	0	0	0	0	0	0	0	0	0	0	0	0	0
Quinqueloculina seminula (Linnaeus, 1758)	0	0	0	2	0	0	0	0	0	1	0	0	0	4	0	0	0	0	0	1	1	2	0	0	0	0	0	0	0	0	10	1	0	0	0	0	0	0	2	0	0	1	0	0	2	0	0	0	0
Quinqueloculina spp.	7	2	0	0	0	2	0	0	0	0	0	0	0	0	0	10	0	0	0	0	0	2	0	0	0	2	0	10	0	4	8	0	0	0	0	0	4	0	0	0	0	0	0	0	0	0	0	0	0
Quinqueloculina vulgaris d'Orbigny, 1826	0	0	0	0	0	0	0	0	0	0	0	0	0	0	0	0	0	1	0	0	0	0	0	0	0	0	0	0	0	0	0	0	0	0	0	0	0	0	0	0	0	0	0	0	0	0	0	0	0
Rectuvigerina elongatastriata (Colom, 1952)	0	0	0	0	0	0	0	0	0	0	0	0	0	0	0	0	0	0	0	0	0	0	0	0	0	0	0	0	0	0	0	0	0	0	0	0	0	0	0	0	0	0	0	0	0	0	0	0	0
Rectuvigerina phlegeri Le Calvez, 1959	0	0	0	0	0	0	0	0	0	0	0	0	0	0	0	0	0	0	0	0	0	0	0	0	0	0	0	0	0	0	0	0	0	0	0	0	0	0	0	0	0	0	0	0	0	0	0	0	7
Remaneica anglica Brönnimann & Whittaker, 1990	0	0	0	3	0	3	0	5	0	3	0	4	0	0	0	0	0	17	0	8	0	6	0	2	0	0	0	0	0	0	2	0	5	0	15	1	5	0	3	0	0	0	0	0	0	0	0	0	0
Remaneica helgolandica Rhumbler, 1938	0	0	0	0	0	0	0	7	0	0	0	0	0	0	0	0	0	0	0	0	0	0	0	0	0	0	0	0	0	0	0	0	0	0	2	0	1	2	1	0	0	0	0	0	0	0	0	0	0
Remaneica plicata (Terquem, 1876)	0	0	0	1	0	1	0	0	0	5	0	2	0	0	0	0	0	10	0	3	0	8	0	9	0	0	0	0	0	0	9	0	4	0	18	1	4	0	2	3	0	0	3	0	11	0	0	0	0
Remaneicella gonzalezi (Seiglie, 1964)	0	0	0	0	0	2	0	0	0	2	0	1	0	0	0	0	0	0	0	2	0	5	0	0	0	16	0	0	0	0	0	0	0	0	2	0	1	0	0	0	0	0	0	0	1	0	0	0	0
Reophax curtus Cushman, 1920	0	0	0	5	3	4	0	0	0	0	0	0	0	0	0	0	0	0	0	2	1	2	0	1	1	0	0	0	0	0	0	0	0	0	2	0	0	0	0	2	0	0	0	0	0	0	0	0	0
Reophax fusiformis (Williamson, 1858)	0	0	0	0	0	0	0	0	0	1	0	0	0	0	0	0	0	0	0	0	0	0	0	1	0	0	0	0	0	0	0	0	0	0	0	0	0	0	0	0	0	0	0	0	0	0	0	0	0
Reophax nana Rhumbler, 1913	0	0	0	1	0	1	2	3	0	0	0	1	1	0	0	0	0	0	0	4	2	0	0	2	5	0	0	0	0	0	0	0	0	0	0	2	1	0	0	0	0	0	0	0	0	0	0	0	0
Reophax scorpiurus Montfort, 1808	0	0	0	0	0	0	0	0	0	0	0	0	0	0	0	0	0	0	0	0	0	0	0	0	0	0	0	0	0	0	0	0	0	0	0	0	0	0	0	0	0	0	0	0	1	0	0	0	0
Reussoolina laevis (Montagu, 1803)	0	0	0	0	0	0	0	0	0	0	0	0	0	0	0	0	0	0	0	0	0	0	0	0	0	0	0	0	0	0	0	0	0	0	0	0	0	0	0	0	0	0	0	0	0	0	0	0	0
Rosalina globularis d'Orbigny, 1826	0	0	0	0	0	0	0	0	0	0	0	0	0	0	0	0	0	0	0	0	0	0	0	0	0	0	0	0	0	0	0	0	0	0	0	0	0	0	0	0	0	0	0	0	0	0	0	0	0
Rosalina sp.	0	0	0	0	0	0	0	0	0	0	0	0	0	0	0	0	0	0	0	0	0	0	0	0	0	0	0	0	0	0	0	0	0	0	0	0	0	0	0	1	0	0	0	0	0	0	0	0	0
Rosalina williamsoni (Chapman & Parr, 1932)	0	0	0	1	0	0	0	1	0	0	0	0	0	0	0	0	0	0	0	2	0	0	0	0	0	3	0	0	0	0	1	1	0	0	0	0	1	0	1	1	0	0	0	0	6	0	0	0	0
Rotalia orbicularis (Terquem, 1882)	0	0	0	0	0	0	0	0	0	0	0	0	0	0	0	0	0	0	0	0	0	0	0	0	0	0	0	0	0	0	0	0	1	0	0	0	0	0	0	0	0	0	0	0	0	0	0	0	0
Rotaliammina petaloidea Brönnimann, Zaninetti & Whittaker, 1983	0	0	0	1	0	2	0	0	0	0	0	0	0	0	0	0	0	0	0	0	0	0	0	0	0	1	0	0	0	0	3	3	0	0	0	0	0	2	2	0	0	0	0	0	0	0	0	0	0
Rotaliammina siphonata (Seiglie, 1964)	0	0	0	2	0	0	0	6	0	1	0	2	0	0	0	0	0	0	0	3	0	1	0	1	0	0	0	0	0	0	1	0	0	0	0	0	3	1	4	7	0	0	0	0	0	0	0	0	0
Rotaliammina sp.	0	0	0	0	0	0	0	0	0	0	0	0	0	0	0	0	0	0	0	0	0	0	0	0	0	0	0	0	0	0	0	0	0	0	0	0	0	0	0	0	0	0	0	0	1	0	0	0	0
Rotorbis auberii (d'Orbigny, 1839)	20	18	0	25	5	42	13	17	0	23	32	35	21	0	8	23	0	9	16	37	8	9	20	26	12	18	11	21	1	12	1	2	9	0	2	3	22	2	2	16	23	23	15	0	46	0	0	0	0
Sahulia conica (d'Orbigny, 1839)	0	0	0	1	1	1	0	0	0	1	0	1	0	0	0	0	0	0	0	0	0	2	0	0	0	1	0	0	0	0	0	0	0	0	0	0	0	0	0	0	0	0	4	0	6	0	0	0	0
Saracenaria italica Defrance, 1824	0	0	0	0	0	0	0	0	0	0	0	0	0	0	0	0	0	0	0	0	0	0	0	0	0	0	0	0	0	0	0	0	0	0	0	0	0	0	0	0	0	0	0	0	0	0	0	0	0
Saracenaria latifrons (Brady, 1884)	0	0	0	0	0	0	0	0	0	0	0	0	0	0	0	0	0	0	0	0	0	0	0	0	0	0	0	0	0	0	0	0	0	0	0	0	0	0	0	0	0	0	0	0	0	0	0	0	0
Scherochorella moniliformis (Siddall, 1886)	0	0	0	1	0	0	0	0	0	1	0	0	0	0	0	0	0	0	0	0	0	0	0	1	0	0	0	0	0	0	0	0	0	0	0	0	0	0	0	0	0	0	0	0	1	0	0	0	0
Sigmoilopsis elliptica (Galloway & Wissler, 1927)	0	0	0	0	0	0	0	0	0	0	0	0	0	0	0	0	0	0	0	0	0	0	0	0	0	0	0	0	0	0	0	0	0	0	0	0	0	0	0	0	0	0	0	0	1	0	0	0	0
Sigmoilopsis schlumbergeri (Silvestri, 1904)	0	0	0	0	0	0	0	0	0	0	0	0	0	0	0	0	0	0	0	0	0	0	0	0	0	0	0	0	0	0	0	0	0	0	0	0	0	0	0	0	0	0	0	0	0	0	0	0	0
Sigmomorphina sidebottomi Le Calvez, 1958	0	0	0	0	2	0	0	0	0	0	0	0	0	0	0	0	0	0	0	0	0	0	0	0	0	0	0	0	0	0	0	0	0	0	0	0	0	0	0	0	0	0	0	0	0	0	0	0	0
Sphaeroidina bulloides d'Orbigny in Deshayes, 1828	0	0	0	0	0	0	0	0	0	0	0	0	0	0	0	0	0	0	0	0	0	0	0	0	0	0	0	0	0	0	0	0	0	0	0	0	0	0	0	0	0	0	0	0	1	0	0	0	0
Spirillina wrightii Heron-Allen & Earland, 1930	0	0	0	0	0	0	0	0	0	0	0	0	0	0	0	0	0	0	0	0	0	0	0	0	0	0	0	0	0	0	0	0	1	0	0	0	0	0	0	0	0	0	0	0	0	0	0	0	0
Spiroloculina canaliculata d'Orbigny, 1846	0	0	0	0	0	0	0	0	0	0	0	0	0	0	0	0	0	0	0	0	0	0	0	0	0	0	0	0	0	0	0	0	0	0	0	0	0	0	0	0	0	0	0	0	0	0	0	0	0
Spiroloculina depressa d'Orbigny, 1826	0	0	0	0	0	0	0	0	0	0	0	0	0	0	0	0	0	0	0	0	0	0	0	0	0	0	0	0	0	0	0	0	0	0	0	0	0	0	0	0	0	0	0	0	0	0	0	0	0
Stainforthia feylingi Knudsen & Seidenkrantz, 1994	0	0	0	0	0	0	0	0	0	0	0	0	0	0	0	0	0	0	0	0	0	0	0	0	0	0	0	0	0	0	0	0	0	0	0	0	0	0	0	0	0	0	0	0	0	0	0	0	0
Stainforthia fusiformis (Williamson, 1848)	0	0	0	0	0	0	0	3	0	0	0	0	0	0	0	0	0	0	0	0	0	0	0	0	0	0	1	0	0	0	0	0	0	0	0	0	3	3	0	0	0	2	0	0	2	0	0	0	0
Textularia deltoidea Reuss, 1850	0	0	0	0	0	0	0	0	0	0	0	0	0	0	0	0	0	0	0	0	0	0	0	0	0	0	0	0	0	0	0	0	0	0	0	0	0	0	0	0	0	0	0	0	0	0	0	0	0
Textularia earlandi Parker, 1952	0	0	0	3	0	3	0	1	0	1	0	0	0	0	0	0	0	1	1	3	1	0	0	4	0	0	0	0	0	0	0	1	0	0	0	0	2	0	0	0	1	0	0	0	1	0	0	0	0
Textularia sagittula Defrance, 1824	1	0	0	0	0	0	0	0	0	0	0	0	0	0	0	0	0	0	0	0	0	0	0	1	0	0	0	1	0	0	0	0	0	0	0	0	0	0	0	0	0	0	1	0	3	0	4	0	0
Textularia spp.	0	0	0	0	0	0	0	0	0	0	0	0	0	0	0	0	0	0	0	0	0	0	0	0	0	0	0	0	0	0	0	0	0	0	0	0	0	0	0	0	0	0	0	0	0	0	0	0	0
Tidwellella exorna (Phleger & Parker, 1951)	0	0	0	0	0	0	0	0	0	0	0	0	0	0	0	0	0	0	0	0	0	0	0	0	0	0	0	0	0	0	0	0	0	0	0	0	0	0	0	0	0	0	0	0	0	0	0	0	0
Tretomphaloides concinna (Brady, 1884)	0	0	0	0	0	0	0	0	0	0	0	0	0	0	0	0	0	0	0	0	0	0	0	0	0	0	0	0	0	0	0	0	0	0	2	0	0	0	0	0	0	0	0	0	0	0	0	0	0
Trifarina angulosa (Williamson, 1858)	1	0	0	0	0	0	0	0	0	0	0	0	0	0	0	0	0	0	0	0	0	0	0	1	0	0	0	0	0	2	0	0	0	0	0	0	0	0	0	0	0	0	0	0	0	0	2	0	0
Trifarina fornasinii (Selli, 1948)	0	0	0	0	0	0	0	0	0	0	0	0	0	0	0	0	0	0	0	0	0	0	0	0	0	0	0	0	0	1	0	0	0	0	0	0	0	0	0	0	0	0	0	0	0	0	0	0	0
Trifarina occidentalis (Cushman, 1923)	0	0	0	0	0	0	0	0	0	0	0	0	0	0	0	0	0	0	0	0	0	0	0	0	0	0	0	0	1	2	0	0	0	0	1	0	0	0	0	0	0	0	0	0	0	0	0	0	0
Trifarina sp.	0	0	0	0	0	0	0	0	0	0	0	0	0	0	0	0	0	0	0	0	0	0	0	0	0	0	0	0	0	0	0	0	0	0	0	0	0	0	0	0	0	0	0	0	0	0	0	0	0
Triloculina oblonga (Montagu, 1803)	0	0	0	0	0	0	0	0	0	0	0	0	0	0	0	0	0	0	0	0	0	0	0	2	0	1	0	2	0	0	0	0	0	0	0	0	0	0	0	0	0	0	0	0	0	0	0	0	0
Tritaxis conica (Parker & Jones, 1865)	0	0	0	0	0	0	0	0	0	0	0	0	0	0	0	0	0	0	0	0	0	0	0	0	0	0	0	0	0	0	0	0	0	0	0	0	0	0	0	0	0	0	0	0	0	0	0	0	0
Trochammina spp.	0	0	0	5	0	5	0	20	0	7	0	2	0	0	0	0	0	7	0	18	0	9	0	12	1	3	0	0	0	0	7	0	3	0	16	1	18	0	9	11	0	2	1	0	7	0	0	0	0
Uvigerina auberiana d'Orbigny, 1839	0	0	0	0	0	0	0	0	0	0	0	0	0	0	0	0	0	0	0	0	0	0	0	0	0	0	0	0	0	0	0	0	0	0	0	0	0	0	0	0	0	0	0	0	0	0	0	0	0
Uvigerina mediterranea Hofker, 1932	0	0	0	0	0	0	0	0	0	0	0	0	0	0	0	0	0	0	0	0	0	0	0	0	0	0	0	0	0	0	0	0	0	0	0	0	0	0	0	0	0	0	0	0	0	0	0	0	1
Uvigerina peregrina Cushman, 1923	0	0	0	0	0	1	0	0	0	0	0	0	0	0	0	0	0	0	0	0	0	0	0	0	0	0	0	0	0	0	0	0	0	0	0	0	0	0	0	0	0	0	0	0	0	0	0	0	18
Uvigerina spp.	0	0	0	0	0	0	0	0	0	0	0	0	0	0	0	0	0	0	0	0	0	0	0	0	0	0	0	0	0	0	0	0	0	0	0	0	0	0	0	0	0	0	0	0	0	0	0	0	1
Valvulineria bradyana (Fornasini, 1900)	0	0	0	0	0	0	0	1	0	0	0	0	1	0	0	0	0	0	0	0	0	0	0	0	0	0	0	0	0	0	0	0	0	0	0	0	0	0	0	0	0	0	2	0	0	1	0	0	4
Valvulineria spp.	0	0	0	0	0	0	0	0	0	0	0	0	0	0	0	0	0	0	0	0	0	0	0	0	0	0	0	0	0	0	0	0	4	1	0	0	0	0	1	1	1	2	0	0	0	0	0	0	0
Veleroninoides scitulus (Brady, 1881)	0	0	0	0	0	0	0	0	0	0	0	0	1	0	0	0	0	0	0	0	0	0	0	0	0	1	1	0	0	0	0	0	0	0	0	0	0	0	0	0	0	0	0	0	0	0	0	0	0
Total	365	342	1	397	274	418	80	336	21	274	162	282	178	16	307	364	7	287	143	404	124	233	185	315	249	409	81	387	13	312	222	85	349	119	230	100	286	78	80	252	196	259	422	2	531	8	130	178	457
[truncated: 48 more columns]
